# Supplementary material for: Kinetic Isotope Effect in the Unfolding of a Protein Secondary Structure: Calculations for Beta-Sheet Polyglycine Dimers as a Model
Source: Biomolecules. 2025 Jan 9;15(1):92. doi: 10.3390/biom15010092 (PMC11764423; doi:10.3390/biom15010092)
Supplement: Supplementary file 1 [file biomolecules-15-00092-s001.zip]

Archive with 1 entries (1 files):
- biomolecules-3360981-supplementary.pdf
